# Supplementary material for: An Environmentally Friendly Supramolecular Glue Developed from Natural 3,4-Dihydroxybenzaldehyde
Source: Polymers (Basel). 2022 Feb 25;14(5):916. doi: 10.3390/polym14050916 (PMC8912294; doi:10.3390/polym14050916)
Supplement: Supplementary file 1 [file polymers-14-00916-s001.zip]

Archive with 1 entries (1 files):
- polymers-1597121-supplementary.pdf
